# Supplementary material for: New Composite Contrast Agents Based on Ln and Graphene Matrix for Multi-Energy Computed Tomography
Source: Nanomaterials (Basel). 2022 Nov 22;12(23):4110. doi: 10.3390/nano12234110 (PMC9737213; doi:10.3390/nano12234110)
Supplement: Supplementary file 1 [file nanomaterials-12-04110-s001.zip]

Archive with 3 entries (3 files):
- nanomaterials-1995095-figures1.pdf
- Video S1 phantom rotation.avi
- Video S2 Movie_k_edge.avi
